# Supplementary material for: The Association among Urinary Lead and Cadmium, Serum Adiponectin, and Serum Apoptotic Microparticles in a Young Taiwanese Population
Source: Nutrients. 2023 Oct 25;15(21):4528. doi: 10.3390/nu15214528 (PMC10647776; doi:10.3390/nu15214528)
Supplement: Supplementary file 1 [file nutrients-15-04528-s001.zip]

Archive with 1 entries (1 files):
- File S1_section 20230923.pdf
